# Supplementary material for: Comparative analysis of drought stress-induced physiological and transcriptional changes of two black sesame cultivars during anthesis
Source: Front Plant Sci. 2023 Feb 21;14:1117507. doi: 10.3389/fpls.2023.1117507 (PMC9989188; doi:10.3389/fpls.2023.1117507)
Supplement: Supplementary file 2 [file DataSheet_1.xlsx]

## Sheet: Table S1
Table S1. List of primers used for the RT-qPCR analysis.
Symbol	Gene ID	Forward (5' to 3')	Reverse (5' to 3')
β-actin	ncbi_105159390	TTTGAGCAGGAACTGGACACT	ACAACACTTCTGGACAACGGA
At3g24170	ncbi_105158649	TTCCTTGTGCTGTGTTCTGC	AACCAGAACATCGCCATTGG
EDL3	ncbi_105163236	CGGGAGCTCTGCTTGTACCG	TAGCTTGGCCAGCGTGTTCC
FLS2	ncbi_105167308	GCAAGCACTTCAACAGGGAATCAAC	GTCAGGGCGGTCATCTGGATTTG
GSTL3	ncbi_105174378	GCCGCCGCTCTTTGATGGAA	TGCTCCAATGCAGGCACCTT
HSP17.4B	ncbi_105157869	GAGCGAGCTGCTGAGTCTCC	CCACCGCGGTTGCTCTGATT
HSP26.5	ncbi_105164435	GCGCAAGAGCACGACGATTG	GGCAGCAACAAGCTCGCATC
MYB5	ncbi_105179114	CGATTGCCAGGTCGAACGGA	TGGCCGTCGTCAACTTCTCG

## Sheet: Table S2
Table S2. Summary of JHM and PYH root samples' transcriptome under drought stress at different time points during anthesis
Sample	Total transcripts	Unmapped(%)	Unique_Mapped(%)	Multiple_Mapped(%)	Total_Mapped(%)
JHM-CK-1	38010510	4153218 (10.93%)	30932843 (81.38%)	2924449 (7.69%)	33857292 (89.07%)
JHM-CK-2	41754918	4644518 (11.12%)	34907237 (83.60%)	2203163 (5.28%)	37110400 (88.88%)
JHM-CK-3	39546144	5580972 (14.11%)	32469113 (82.10%)	1496059 (3.78%)	33965172 (85.89%)
JHM-T1-1	40790544	3718794 (9.12%)	35760404 (87.67%)	1311346 (3.21%)	37071750 (90.88%)
JHM-T1-2	35185470	6206884 (17.64%)	27342066 (77.71%)	1636520 (4.65%)	28978586 (82.36%)
JHM-T1-3	40792902	6221110 (15.25%)	31909085 (78.22%)	2662707 (6.53%)	34571792 (84.75%)
JHM-T2-1	44122166	8245473 (18.69%)	34911362 (79.12%)	965331 (2.19%)	35876693 (81.31%)
JHM-T2-2	43864988	3728550 (8.50%)	38508705 (87.79%)	1627733 (3.71%)	40136438 (91.50%)
JHM-T2-3	55446082	3826806 (6.90%)	49429421 (89.15%)	2189855 (3.95%)	51619276 (93.10%)
JHM-T3-1	39334326	1431922 (3.64%)	36596980 (93.04%)	1305424 (3.32%)	37902404 (96.36%)
JHM-T3-2	43036160	1847945 (4.29%)	40230757 (93.48%)	957458 (2.22%)	41188215 (95.71%)
JHM-T3-3	44574842	1772488 (3.98%)	41578307 (93.28%)	1224047 (2.75%)	42802354 (96.02%)
PYH-CK-1	39634310	4210825 (10.62%)	34404347 (86.80%)	1019138 (2.57%)	35423485 (89.38%)
PYH-CK-2	44503522	4246502 (9.54%)	39320775 (88.35%)	936245 (2.10%)	40257020 (90.46%)
PYH-CK-3	41262206	2888358 (7.00%)	37398989 (90.64%)	974859 (2.36%)	38373848 (93.00%)
PYH-T1-1	42218842	5970518 (14.14%)	33250675 (78.76%)	2997649 (7.10%)	36248324 (85.86%)
PYH-T1-2	43169442	3292153 (7.63%)	38645247 (89.52%)	1232042 (2.85%)	39877289 (92.37%)
PYH-T1-3	42552600	3247814 (7.63%)	37853948 (88.96%)	1450838 (3.41%)	39304786 (92.37%)
PYH-T2-1	43176586	1686855 (3.91%)	40558914 (93.94%)	930817 (2.16%)	41489731 (96.09%)
PYH-T2-2	46480920	3359993 (7.23%)	41754310 (89.83%)	1366617 (2.94%)	43120927 (92.77%)
PYH-T2-3	45881444	2093358 (4.56%)	42592488 (92.83%)	1195598 (2.61%)	43788086 (95.44%)
PYH-T3-1	43158924	2660681 (6.16%)	38697222 (89.66%)	1801021 (4.17%)	40498243 (93.84%)
PYH-T3-2	40706830	2078199 (5.11%)	37046811 (91.01%)	1581820 (3.89%)	38628631 (94.89%)
PYH-T3-3	40941616	1558189 (3.81%)	38017868 (92.86%)	1365559 (3.34%)	39383427 (96.19%)

## Sheet: Table S3
Table S3. Summary of the total number of genes identified in the different root samples
Sample	Sequenced_Refer_Genes(%)	Novel_Genes	Sequenced_Novel_Genes(%)	Total_Genes	Sequenced_Total_Genes(%)
all	22674 (94.18%)	1142	1142 (100.00%)	25216	23816 (94.45%)
JHM-CK-1	20367 (84.60%)	1142	978 (85.64%)	25216	21345 (84.65%)
JHM-CK-2	20633 (85.71%)	1142	998 (87.39%)	25216	21631 (85.78%)
JHM-CK-3	20681 (85.91%)	1142	997 (87.30%)	25216	21678 (85.97%)
JHM-T1-1	20741 (86.16%)	1142	1006 (88.09%)	25216	21747 (86.24%)
JHM-T1-2	20520 (85.24%)	1142	1008 (88.27%)	25216	21528 (85.37%)
JHM-T1-3	20524 (85.25%)	1142	1010 (88.44%)	25216	21534 (85.40%)
JHM-T2-1	20583 (85.50%)	1142	1016 (88.97%)	25216	21599 (85.66%)
JHM-T2-2	20574 (85.46%)	1142	1001 (87.65%)	25216	21575 (85.56%)
JHM-T2-3	20617 (85.64%)	1142	1008 (88.27%)	25216	21625 (85.76%)
JHM-T3-1	19780 (82.16%)	1142	969 (84.85%)	25216	20749 (82.29%)
JHM-T3-2	19992 (83.04%)	1142	984 (86.16%)	25216	20976 (83.19%)
JHM-T3-3	20590 (85.53%)	1142	997 (87.30%)	25216	21587 (85.61%)
PYH-CK-1	20769 (86.27%)	1142	1006 (88.09%)	25216	21775 (86.35%)
PYH-CK-2	20690 (85.94%)	1142	980 (85.81%)	25216	21670 (85.94%)
PYH-CK-3	20662 (85.83%)	1142	980 (85.81%)	25216	21642 (85.83%)
PYH-T1-1	20568 (85.44%)	1142	991 (86.78%)	25216	21559 (85.50%)
PYH-T1-2	20811 (86.45%)	1142	1016 (88.97%)	25216	21827 (86.56%)
PYH-T1-3	20457 (84.98%)	1142	990 (86.69%)	25216	21447 (85.05%)
PYH-T2-1	20304 (84.34%)	1142	1005 (88.00%)	25216	21309 (84.51%)
PYH-T2-2	20820 (86.48%)	1142	1025 (89.75%)	25216	21845 (86.63%)
PYH-T2-3	20772 (86.28%)	1142	1024 (89.67%)	25216	21796 (86.44%)
PYH-T3-1	20160 (83.74%)	1142	981 (85.90%)	25216	21141 (83.84%)
PYH-T3-2	20257 (84.14%)	1142	978 (85.64%)	25216	21235 (84.21%)
PYH-T3-3	20339 (84.49%)	1142	975 (85.38%)	25216	21314 (84.53%)

## Sheet: Table S4
Table S4. Selected potential candidate genes among DEGs between JHM and PYH for drought stress tolerance in sesame
Gene ID	Type (up/down)	Annotation
MSTRG.9403	up	extensin-2 [Selaginella moellendorffii]
ncbi_105156155	up	PREDICTED: protein XRI1-like [Nicotiana attenuata]
ncbi_105159722	up	carboxyl-terminal-processing peptidase 3, chloroplastic [Sesamum indicum]
ncbi_105165829	up	cytochrome P450 CYP72A219-like [Sesamum indicum]
ncbi_105166857	up	CRIB domain-containing protein RIC4 isoform X1 [Sesamum indicum]
ncbi_105167950	up	G-type lectin S-receptor-like serine/threonine-protein kinase At1g11330 [Sesamum indicum]
ncbi_105171605	up	Protein RNA-directed DNA methylation like [Actinidia chinensis var. chinensis] [Actinidia chinensis]
ncbi_105171636	up	Mitochondrial/chloroplast ribosomal protein L12 [Handroanthus impetiginosus]
ncbi_105171986	up	non-specific lipid-transfer protein 2-like [Sesamum indicum]
ncbi_105171989	up	non-specific lipid-transfer protein 2-like [Sesamum indicum]
ncbi_105171990	up	non-specific lipid-transfer protein 2-like [Sesamum indicum]
ncbi_105157583	down	thaumatin-like protein [Sesamum indicum]
ncbi_105160341	down	protein DETOXIFICATION 12-like [Sesamum indicum]
ncbi_105162932	down	chaperone protein dnaJ [Striga asiatica]
ncbi_105163236	down	LOW QUALITY PROTEIN: EID1-like F-box protein 3 [Sesamum indicum]
ncbi_105171792	down	probable disease resistance protein At1g58602 [Sesamum indicum]
ncbi_105171876	down	serine/threonine-protein phosphatase PP1 isoform X1 [Sesamum indicum]
ncbi_105171904	down	CASP-like protein PIMP1 [Sesamum indicum]
ncbi_105172276	down	Latent-transforming growth factor beta-binding protein like [Actinidia chinensis var. chinensis] [Actinidia chinensis]
ncbi_105174378	down	glutathione S-transferase L3-like isoform X1 [Sesamum indicum]
ncbi_105175623	down	cytochrome P450 [Striga asiatica]
ncbi_105175778	down	ABC transporter C family member 2 [Sesamum indicum]
ncbi_105158649	down	glutathione reductase, chloroplastic [Sesamum indicum]
ncbi_105155206	down	probable S-adenosylmethionine-dependent methyltransferase At5g38100 [Sesamum indicum]
ncbi_105164055	down	1-aminocyclopropane-1-carboxylate synthase [Sesamum indicum]
ncbi_105161839	down	1-aminocyclopropane-1-carboxylate oxidase 1-like [Sesamum indicum]
ncbi_105175644	down	ethylene-responsive transcription factor ERF091 [Sesamum indicum]
ncbi_105160487	down	transcription factor LAF1-like [Sesamum indicum]
ncbi_105175173	up	transcription factor JUNGBRUNNEN 1-like [Sesamum indicum]
ncbi_105157091	down	NAC domain-containing protein 79 [Sesamum indicum]
ncbi_105176094	down	myb-related protein 308 [Sesamum indicum]
